# Supplementary material for: Virtual Screening and Quantum Chemistry Analysis for SARS-CoV-2 RNA-Dependent RNA Polymerase Using the ChEMBL Database: Reproduction of the Remdesivir-RTP and Favipiravir-RTP Binding Modes Obtained from Cryo-EM Experiments with High Binding Affinity
Source: Int J Mol Sci. 2022 Sep 20;23(19):11009. doi: 10.3390/ijms231911009 (PMC9570209; doi:10.3390/ijms231911009)
Supplement: Supplementary file 1 [file ijms-23-11009-s001.zip]

Archive with 2 entries (2 files):
- MTsuji-TablesS1-S2.pdf
- SupplementaryMaterial_Data.zip
